# Supplementary material for: Applications of synchrotron light in seed research: an array of x-ray and infrared imaging methodologies
Source: Front Plant Sci. 2025 Feb 17;15:1395952. doi: 10.3389/fpls.2024.1395952 (PMC11873090; doi:10.3389/fpls.2024.1395952)
Supplement: Supplementary file 8 [file Table1.xlsx]

## Sheet: S1 Filter Options
Filter 1	Filter 2	Filter 3
none	none	none
Aluminum (0.800 mm)	Copper (0.250 mm)	Silver (0.100 mm)
Aluminum (0.400 mm)	Aluminum (1.000 mm)	Aluminum 80 % + Tin 20 % (1.050 mm)
Aluminum (2.000 mm)	Molybdenum (0.076 mm)	Aluminum (2 mm) + Tin (0.5 mm)
Glassy Carbon (2.00 mm)	Copper (0.500 mm)	Molybdenum (0.200 mm)

## Sheet: S2 MidIR Specifications
	MidIR
	Offline	Online
Spectral range	3900 - 900 cm-1	4000 - 900 cm-1
Magnification	25x (4x, 15x available)	36x (15x, 52x available)
Aperture	0.81 mm	0.3 mm
Pixel size	3.3 µm	1 µm
FOV/spot size	420 x 420 µm	8 µm
Instrument	Agilent FTIR spectrometer/Cary 620 microscope	Bruker Vertex70v spectrometer/Hyperion 3000 microscope
Detector	128 x 128 pixel FPA	single element 100 µm LN-MCT
Spectral resolution	4 cm-1	4 cm-1
Mode	transmission	transmission

## Sheet: S3 BioXAS SXRMB SM Spec
	BioXAS-Imaging				SXRMB		SM
	XRF macro	XRF micro		XANES	XRF	XANES	STXM
Sample	Pea	Canola	Wheat	Pea	Canola	Canola	Canola
Beam energy	13.45 keV	15 keV	13.45 keV	9558.6 – 9795.3 eV	4 keV	2115 – 2210 eV	2134.4 - 2179.4 eV
Spot size	20 µm aperture	5 x 5 µm	5 x 5 µm	20 µm aperture	10 x 10 µm	10 x 10 µm	50 nm
Pixel size	20 µm	5 µm	5 µm	20 µm	50 µm	10 µm	50 nm
Dwell time	75 msec	200 msec	100 msec	1 s per ∆E	0.5 s	1 s per ∆E	2 msec
Detector	Vortex-ME4 silicon drift	Vortex-ME3 silicon drift	Vortex-ME3 silicon drift	Vortex-ME4 silicon drift	Vortex ME7 silicon drift	Vortex ME7 silicon drift	phosphor/photomultiplier single X-ray

## Sheet: S4 Figure references
Figure	Panel	Sample Description	Beamline	Scan	Pixel Size
2	A, B, C, D	Mature watermelon seed	BMIT BM	SR-µCT	3.61 µm
2	E, F, G, H	Developing pea seed	BMIT BM	SR-µCT	1.44 µm
3	A, B, D	Mature canola seed	BMIT BM	SR-µCT	0.72 µm
4	B	Developing pea seed	Mid-IR	Offline	3.3 µm
4	G	Developing pea seed	BioXAS-Imaging	XRF, macro mode	20 µm
4	H	Developing pea seed	BioXAS-Imaging	XANES	20 µm
5	A, B, C	Mature canola seed	Mid-IR	Offline	3.3 µm
5	D	Mature canola seed	Mid-IR	Online	1 µm
5	F, G, H, I	Mature canola seed	SXRMB	XRF, macro mode	50 µm
5	J, K	Mature canola seed	SXRMB	XRF, macro mode	10 µm
5	L	Mature canola seed	SXRMB	XANES	10 µm
6	A, B, C, D	Mature canola seed	SM	XRF	50 nm
7	B, C, G	Mature canola seed	BMIT BM	SR-µCT	0.72 µm
7	E	Mature canola seed	Mid-IR	Offline	3.3 µm
7	F	Mature canola seed	BioXAS-Imaging	XRF, micro mode	5 µm
7	H	Mature canola seed	SM	XRF	50 nm
8	A, B	Mature wheat seed	Mid-IR	Offline	3.3 µm
8	C	Mature wheat seed	BioXAS-Imaging	XRF, micro mode	5 µm

## Sheet: S5 NAM Info
Trait	NAM-13	NAM-45	Description		Factor	Description	Units	Value	Notes						Units
DOF	21	36	Duration of Flowering; The number of days between start and end of flowering; EOF-DTF		Year			2015							Days
DTF	44	51.5	Duration to Flowering; The number of days between germination and start of flowering		Trial ID	Trial Name		15RYT#3_207_SA							Days
DTM	90	98.5	Duration to Maturity; The number of days between germination and maturity		Site	Trial Location (farm)		Saskatoon							Days
EOF	65	87.5	End of Flowering; The number of days after seeding the plants stopped flowering, >90% of the plants have no flowers remaining		Field Name	Field number or name		Block 22-3							Days
SheightAvg	90.8333	93.1667	Stretched height of plants averaged between the front, middle and back of the plot; Taken after flowering and before maturity		GPS Coordinates - First Plot Northing		UTM	5779728							cm
Weight	1546.45	559.2	Weight of seed harvested from plots		GPS Coordinates - First Plot Easting		UTM	392423							g/plot
ADL	7.5	3.96	Acid Detergent Lignin; NIR measurement		GPS Coordinates - Last Plot Northing		UTM	5779668							% of seed
OilEx	45.825	31.53	Seed oil content; NIR measurement		GPS Coordinates - Last Plot Easting		UTM	392460							% of seed
Protein	23.685	33.255	Seed protein content; NIR measurement		Orientation of First Plot in Field	Which corner of the field the first plot is located (ie. NE, NW, SE, SW or other)		NW							% of seed
c160	3.49	4.5375	Fatty acid content; GC measurement		Orientation of Last Plot in Field	Which corner of the field the last plot is located (ie. NE, NW, SE, SW or other)		SE							% of oil
c180	1.852	1.7335	Fatty acid content; GC measurement		Rotational Cropping History of Field	What crops have been grown in the field for the last 3 years or since the last canola plots		2014 Fallow, 2013 Cereal, 2012 Cereal							% of oil
c181	65.2405	47.541	Fatty acid content; GC measurement		Trial Design	Eg. RCBD, Type ll MAD, 10x10 Lattice		RCBD							% of oil
c182	18.3315	25.2415	Fatty acid content; GC measurement		Total Number of Plots			120							% of oil
c183	7.653	12.942	Fatty acid content; GC measurement		Number of Replications			2							% of oil
c201	1.288	2.3355	Fatty acid content; GC measurement		Number of Ranges			4							% of oil
c221	0.0865	2.839	Fatty acid content; GC measurement		Number of Plots/Range			30							% of oil
c241	0.141	0.29	Fatty acid content; GC measurement		Plot Arrangement	Serpentine or Non-Serpentine		Non-Serpentine							% of oil
satd	6.488	7.566	Total saturated fatty acid content; GC measurement		Number of Rows per Plot			4							% of oil
tota	5.075	129.67	Glucosinolate content; GC measurement		Row Spacing		meters	0.3							µmol/g of seed
totmt	0.15	2.835	Glucosinolate content; GC measurement		Plot Width, pre-trimming		meters	1.2							µmol/g of seed
toti	5.99	7.125	Glucosinolate content; GC measurement		Plot Width, post-trimming		meters	1.2							µmol/g of seed
totg	11.44	141.45	Total glucosinolate content; GC measurement		Plot Length, pre-trimming		meters	6.1							µmol/g of seed
					Plot Length, post-trimming		meters	5.94
					Pathway Length(s), post-trimming		meters	1.83
					Gaps Between Plots	What crop (Eg. Barley) or was bare space utilized and what distance	cm	Barley, 61
					Spacing Between Blocks	Pathway width between blocks of Ranges	meters	N/A
					Soil Fertility Prior to Seeding	Soil test report results	lbs/ac	16-9-1020-11	Actual N-K-P-S
					Fertilizer Product/Blends Applied and Date(s)	Clarify actual vs applied rates	Actual Lbs/Acre	75 NH3 Fall 2014, No record of Spring Blend
					Seeding Rate	Indicate if g/plot measured; Fieldbook may list entry-specific seeding rates	seeds/plot	1011
					Splitter on Seeder	No for indiviudal cones for rows	Yes/No	No
					Seeder Model or Description	Seeder make/model, name or breif description (types of openers, number of rows, self-propelled or pull-behind, etc.)		Old 6 row seeder manfactured at the Saskatoon AAFC farm
					Seed Treatment	Yes/No and which product		Yes, Helix Vibrance
					Seeding Date			133
					Irrigation Details			N/A
					Emergence Count Date(s)			152 and 162
					Emergence Count, length of counted row		cm	610	Estimated
					Emergence Count, row numbers counted			Row 1 and 3
					Herbicide Application Product and Date(s)			Edge Granluar 8.3kg/acre Spring 2015 : Roundup & Prepass Spring 2015 Prepass rate 40ml/acre, Roundup rate 1.25 l/acre
					Insecticide Application Product and Date(s)			N/A
					Fungicide Application Product and Date(s)			N/A
					Other Pesticide Application Product(s) and Date(s)			N/A
					Desiccation Application Product and Date			N/A
					Height Measurement Date			211
					Lodging Rating Date			Unknown
					Lodging Measurement Scale			1-9: 1=flat, 9=vertical
					Harvest Date(s)			265271275
					Harvest Method	Direct-cut or swathed		Direct-Cut
					Agronomic problems	Trial-wide notes on poor stand, extreme plant stress or environment, excessive weeds, poor pod set, pod damage, pod shattering, excessive lodging, disease, etc.
					Technical problems	Trial-wide notes on identified seeding/orientation/note collection/harvesting/merging/etc. errors and resolutions
